# Supplementary material for: New Benzotriazole and Benzodithiophene-Based Conjugated Terpolymer Bearing a Fluorescein Derivative as Side-Group: In-Ternal Förster Resonance Energy Transfer to Improve Organic Solar Cells
Source: Int J Mol Sci. 2022 Oct 26;23(21):12901. doi: 10.3390/ijms232112901 (PMC9657233; doi:10.3390/ijms232112901)
Supplement: Supplementary file 1 [file ijms-23-12901-s001.zip]

Archive with 1 entries (1 files):
- ijms-1986328-SI.pdf
